# Supplementary material for: Smaller is better? Unduly nice accuracy assessments in roof detection using remote sensing data with machine learning and k-fold cross-validation
Source: Heliyon. 2023 Feb 24;9(3):e14045. doi: 10.1016/j.heliyon.2023.e14045 (PMC10006495; doi:10.1016/j.heliyon.2023.e14045)
Supplement: deb_orto_purity [file mmc1.xlsx]

## Sheet: Munka1
1	0.9	0.75	0.51	Class	Data
0	0.790055	0.972376	1	Asbestos	IT
0	0.104478	0.492537	0.716418	Dark tile	IT
0.00626959	0.639498	0.887147	0.99373	Red tile	IT
0	0.756906	0.966851	1	Asbestos	TT
0	0.119403	0.522388	0.716418	Dark tile	TT
0.00940439	0.636364	0.890282	0.99373	Red tile	TT
0	0.458564	0.911602	0.994475	Asbestos	CVSeg
0	0.19403	0.537313	0.835821	Dark tile	CVSeg
0.0031348	0.263323	0.601881	0.893417	Red tile	CVSeg
0	0.187845	0.734807	0.994475	Asbestos	CVCent
0	0.223881	0.537313	0.716418	Dark tile	CVCent
0.0031348	0.30094	0.636364	0.884013	Red tile	CVCent
0	0.254144	0.745856	0.977901	Asbestos	SCV2
0	0.0447761	0.119403	0.447761	Dark tile	SCV2
0.0125392	0.60815	0.871473	0.984326	Red tile	SCV2
0	0.110497	0.276243	0.723757	Asbestos	SCV10
0	0.19403	0.507463	0.80597	Dark tile	SCV10
0.00626959	0.250784	0.567398	0.890282	Red tile	SCV10
