# Supplementary material for: Smaller is better? Unduly nice accuracy assessments in roof detection using remote sensing data with machine learning and k-fold cross-validation
Source: Heliyon. 2023 Feb 24;9(3):e14045. doi: 10.1016/j.heliyon.2023.e14045 (PMC10006495; doi:10.1016/j.heliyon.2023.e14045)
Supplement: vaihingen_orto_purity [file mmc2.xlsx]

## Sheet: Munka1
1	0.9	0.75	0.51	Class	Data
0	0.319444	0.722222	0.958333	Flat roof	IT
0	0.447368	0.592105	0.881579	Dark tile	IT
0	0.559524	0.869048	0.988095	Red tile	IT
0	0.347222	0.736111	0.972222	Flat roof	TT
0	0.447368	0.565789	0.881579	Dark tile	TT
0	0.559524	0.880952	1	Red tile	TT
0	0.319444	0.763889	0.986111	Flat roof	CVSeg
0	0.407895	0.605263	0.894737	Dark tile	CVSeg
0	0.5	0.833333	0.988095	Red tile	CVSeg
0	0.180556	0.388889	0.847222	Flat roof	CVCent
0	0.263158	0.565789	0.907895	Dark tile	CVCent
0	0.22619	0.547619	0.904762	Red tile	CVCent
0	0.166667	0.416667	0.888889	Flat roof	SCV2
0	0.105263	0.447368	0.855263	Dark tile	SCV2
0	0.404762	0.738095	0.97619	Red tile	SCV2
0	0.0833333	0.472222	0.902778	Flat roof	SCV10
0	0.0131579	0.157895	0.697368	Dark tile	SCV10
0	0.154762	0.404762	0.904762	Red tile	SCV10
