# Supplementary material for: Smaller is better? Unduly nice accuracy assessments in roof detection using remote sensing data with machine learning and k-fold cross-validation
Source: Heliyon. 2023 Feb 24;9(3):e14045. doi: 10.1016/j.heliyon.2023.e14045 (PMC10006495; doi:10.1016/j.heliyon.2023.e14045)
Supplement: wv2_purity [file mmc3.xlsx]

## Sheet: Munka1
1	0.9	0.75	0.51	Class	Data
0.214724	0.773006	0.93865	0.98773	Asbestos	IT
0.114286	0.385714	0.7	0.871429	Dark tile	IT
0.550489	0.964169	0.996743	1	Red tile	IT
0.233129	0.754601	0.93865	0.981595	Asbestos	TT
0.128571	0.4	0.671429	0.828571	Dark tile	TT
0.530945	0.957655	0.996743	1	Red tile	TT
0.177914	0.748466	0.92638	0.98773	Asbestos	CVSeg
0.128571	0.385714	0.614286	0.9	Dark tile	CVSeg
0.442997	0.876221	0.973941	0.996743	Red tile	CVSeg
0.134969	0.656442	0.883436	0.98773	Asbestos	CVCent
0.157143	0.414286	0.628571	0.828571	Dark tile	CVCent
0.465798	0.86645	0.954397	1	Red tile	CVCent
0.159509	0.680982	0.90184	0.981595	Asbestos	SCV2
0.128571	0.428571	0.757143	0.842857	Dark tile	SCV2
0.446254	0.892508	0.980456	0.996743	Red tile	SCV2
0.147239	0.705521	0.90184	0.98773	Asbestos	SCV10
0.142857	0.357143	0.514286	0.814286	Dark tile	SCV10
0.309446	0.729642	0.885993	0.986971	Red tile	SCV10
